# Supplementary material for: A Systematic Review of Biochar Research, with a Focus on Its Stability in situ and Its Promise as a Climate Mitigation Strategy
Source: PLoS One. 2013 Sep 30;8(9):e75932. doi: 10.1371/journal.pone.0075932 (PMC3786913; doi:10.1371/journal.pone.0075932)
Supplement: Figure S3 — The topic areas addressed by each primary research publication. The numbers in the “Reference Number” column correspond to the numbered list in Figure S2. (XLSX) [file pone.0075932.s003.xlsx]

## Sheet: Topic areas of primary research
Reference	Reference Number	Stability / Transport / Fate	Model / Life Cycle Analysis	Non-CO2 Gas Emissions	Soil Nutrients	Plant Responses	Soil Biology	Soil Properties	Biochar Production and Analysis	Nutrient Loss	Influence on Contaminants
Abdullah, H et al_2010_Biochar as a Fuel: 2. Significant Differences in Fuel Quality and Ash Properties of Biochars from Various Biomass Components of Mallee Trees	1								X
Abdullah and Wu_2009_Biochar as a Fuel: 1. Properties and Grindability of Biochars Produced from the Pyrolysis of Mallee Wood under Slow-Heating Conditions	2								X
Agblevor et al_2010_Biocrude oils from the fast pyrolysis of poultry litter and hardwood	3								X
Akalin and Karagoz_2011a_PYROLYSIS OF TOBACCO RESIDUE: PART 1. THERMAL	4								X
Akalin and Karagoz_2011b_PYROLYSIS OF TOBACCO RESIDUE. PART 2: CATALYTIC	5								X
Alexis et al _2007_Fire impact on C and N losses and charcoal production in a scrub oak ecosystem	6								X
Alexis et al _2010_Thermal alteration of organic matter during a shrubland fire: A field study	7	X							X
Anderson et al_2011_Biochar induced soil microbial community change: Implications for biogeochemical cycling of carbon, nitrogen and phosphorus	8						X	X
Asai et al_2009_Biochar amendment techniques for upland rice production in Northern Laos 1. Soil physical properties, leaf SPAD and grain yield	9				X	X		X
Ascough et al_2010_Investigation of growth responses in saprophytic fungi to charred biomass	10	X					X
Azargohar and. Dalai _2006_Biochar as a precursor of activated carbon.	11								X
Azargohar and Dalai_2008_Steam and KOH activation of biochar: Experimental and modeling studies	12								X
Bailey et al_2011_Reconciling apparent variability in effects of biochar amendment on soil enzyme activities by assay optimization	13						X
Baldock and Smernick_2002_ Chemical composition and bioa- vailability of thermally, altered Pinus resinosa (Red pine) wood	14	X							X
Beck et al_2011_Amending greenroof soil with biochar to affect runoff water quantity and quality	15	X					X	X		X
Beesley and Dickinson _2011_Carbon and trace element fluxes in the pore water of an urban soil following greenwaste compost, woody and biochar amendments, inoculated with the earthworm Lumbricus terrestris	16	X									X
Beesley and Marmiroli _2011_The immobilisation and retention of soluble arsenic, cadmium and zinc by biochar	17								X		X
Beesley et al_2010_Effects of biochar and greenwaste compost amendments on mobility, bioavailability and toxicity of inorganic and organic contaminants in a multi-element polluted soil.	18					X					X
Bell and Worrall _2011_Charcoal addition to soils in NE England: A carbon sink with environmental co-benefits?	19	X				X		X		X
Bird et al_2008_X-ray microtomographic imaging of charcoal	20								X
Bird et al _1999_Stability of elemental carbon in a savanna soil	21	X
Bird et al_2011_Algal biochar - production and properties	22								X
Blackwell et al_2010_Effect of banded biochar on dryland wheat production and fertiliser use in south-western Australia: an agronomic and economic perspective	23		X		X	X	X
Boateng_2007_Characterization and thermal conversion of charcoal derived from fluidized-bed fast pyrolysis oil production of switchgrass	24								X
Boateng et al_2010_Sustainable Production of Bioenergy and Biochar from the Straw of High-Biomass Soybean Lines via Fast Pyrolysis	25								X
Brewer et al_2009_Characterization of Biochar from Fast Pyrolysis and Gasification Systems	26								X
Brewer et al_2011_Criteria to Select Biochars for Field Studies based on Biochar Chemical Properties	27							X	X
Brockhoff et al_2010_Physical and Mineral-Nutrition Properties of Sand-Based Turfgrass Root Zones Amended with Biochar	28				X	X		X	X
Brodowski et al _2005b_Morphological and chemical properties of black carbon in physical soil fractions as revealed by scanning electron microscopy and energy-dispersive X-ray spectroscopy	29	X
Brodowski et al _2007_Black carbon contribution to stable humus in German arable soils	30	X
Brodowski et al _2006_Aggregate-occluded black carbon in soil	31	X
Brown et al_2011_Estimating profitability of two biochar production scenarios: slow pyrolysis vs fast pyrolysis	32		X
Bruun et al _2008_Microbial mineralization and assimilation of black carbon: Dependency on degree of thermal alteration	33	X					X		X
Bruun et al_2011_Application of biochar to soil and N(2)O emissions: potential effects of blending fast-pyrolysis biochar with anaerobically digested slurry	34	X		X			X	X
Bruun et al_2011_Influence of fast pyrolysis temperature on biochar labile fraction and short-term carbon loss in a loamy soil	35	X							X
Bushnaf et al_2011_Effect of biochar on the fate of volatile petroleum hydrocarbons in an aerobic sandy soil	36										X
Busscher et al_2011_Physical Effects of Organic Matter Amendment of a Southeastern US Coastal Loamy Sand	37	X						X
Busscher et al_2010_Influence of Pecan Biochar on Physical Properties of a Norfolk Loamy Sand	38							X
Cabrera et al_2011_Comparative Sorption and Leaching Study of the Herbicides Fluometuron and 4-Chloro-2-methylphenoxyacetic Acid (MCPA) in a Soil Amended with Biochars and Other Sorbents	39								X		X
Cao and Harris_2010_Properties of dairy-manure-derived biochar pertinent to its potential use in remediation	40								X		X
Cao et al_2009_Dairy-Manure Derived Biochar Effectively Sorbs Lead and Atrazine	41										X
Cao et al_2011_Simultaneous Immobilization of Lead and Atrazine in Contaminated Soils Using Dairy-Manure Biochar	42	X					X	X			X
Cao et al_2011_Chemical Structures of Swine-Manure Chars Produced under Different Carbonization Conditions Investigated by Advanced Solid-State C-13 Nuclear Magnetic Resonance (NMR) Spectroscopy	43								X
Castaldi et al_2011_Impact of biochar application to a Mediterranean wheat crop on soil microbial activity and greenhouse gas fluxes	44	X		X	X		X	X
Chan et al_2007_Agronomic values of greenwaste biochar as a soil amendment	45				X			X
Chan et al_2008_Using poultry litter biochars as soil amendments	46				X	X	X	X
Chen et al_2008_Transitional adsorption and partition of nonpolar and polar aromatic contaminants by biochars of pine needles with different pyrolytic temperatures	47										X
Chen and Chen_2009_Sorption of naphthalene and 1-naphthol by biochars of orange peels with different pyrolytic temperatures	48								X		X
Chen et al_2011_A novel magnetic biochar efficiently sorbs organic pollutants and phosphate	49										X
Chen et al_2011b_Enhanced sorption of polycyclic aromatic hydrocarbons by soil amended with biochar	50										X
Chen et al_2010b_Effect of Selective Condensation on the Characterization of Bio-oil from Pine Sawdust Fast Pyrolysis Using a Fluidized-Bed Reactor	51								X
Chen et al_2010c_Influence of biochar use on sugarcane growth, soil parameters, and groundwater quality	52				X	X		X		X
Cheng et al_2008a_Stability of black carbon in soils across a climatic gradient	53	X
Cheng et al _2006_Oxidation of black carbon by biotic and abiotic processes.	54	X					X	X	X
Cheng et al _2008b_Natural oxidation of black carbon in soils: Changes in molecular form and surface charge along a climosequence	55	X							X
Chia et al_2010_Microscopic characterisation of synthetic Terra Preta	56								X
Clough et al_2010_Unweathered Wood Biochar Impact on Nitrous Oxide Emissions from a Bovine-Urine-Amended Pasture Soil	57			X
Cooper et al_2011a_Life cycle analysis of greenhouse gas emissions from organic and conventional food production systems, with and without bio-energy options	58		X
Cross and Sohi_2011_The priming potential of biochar products in relation to labile carbon contents and soil organic matter status	59	X							X
Cui et al_2011a_Enhancing phosphorus availability in phosphorus-fertilized zones by reducing phosphate adsorbed on ferrihydrite using rice straw-derived biochar	60				X
Cui et al_2011b_BIOCHAR AMENDMENT GREATLY REDUCES RICE Cd UPTAKE IN A CONTAMINATED PADDY SOIL: A TWO-YEAR FIELD EXPERIMENT	61					X		X			X
Cui et al_2011c_Influence of single-walled carbon nanotubes on microbial availability of phenanthrene in sediment	62						X				X
Cui et al_2009_Sorption and genotoxicity of sediment-associated pentachlorophenol and pyrene influenced by crop residue ash	63										X
Czimczik et al _2003_How surface fire in Siberian Scots pine forests affects soil organic carbon in the forest floor: Stocks, molecular structure, and conversion to black carbon (charcoal)	64	X
Czimczik et al _2002_Effects of charring on mass, organic carbon, and stable carbon isotope composition of wood	65								X
Dai et al _2005_Black carbon in a temperate mixed-grass savanna	66	X
Das et al_2010_STEAM PYROLYSIS AND CATALYTIC STEAM REFORMING OF BIOMASS FOR HYDROGEN AND BIOCHAR PRODUCTION	67								X
de Jongh et al_2011_Vacuum pyrolysis of intruder plant biomasses	68								X
Deenik et al_2011_Charcoal Ash and Volatile Matter Effects on Soil Properties and Plant Growth in an Acid Ultisol	69				X	X		X	X
Demirbas _2006_Production and characterization of bio-chars from biomass via pyrolysis	70								X
Demirbas et al_2006a_Recent studies on activated carbons and fly ashes from Turkish resources	71								X		X
Demirbas_2004a_Determination of calorific values of bio-chars and pyro-oils from pyrolysis of beech trunkbarks	72								X
Demirbas_2004b_Effects of temperature and particle size on bio-char yield from pyrolysis of agricultural residues	73								X
Deng et al_2009_Pretreatment of agricultural residues for co-gasification via torrefaction	74								X
Dias et al_2010_Use of biochar as bulking agent for the composting of poultry manure: Effect on organic matter degradation and humification	75	X						X
Dickens et al _2004_Reburial of fossil organic carbon in marine sediments	76	X
Ding_2010_Evaluation of Biochar Effects on Nitrogen Retention and Leaching in Multi-Layered Soil Columns	77									X
Dong et al_2011_Characteristics and mechanisms of hexavalent chromium removal by biochar from sugar beet tailing	78										X
Downie et al_2011_Terra Preta Australis: Reassessing the carbon storage capacity of temperate soils	79	X			X			X
Doydora et al_2011_Release of Nitrogen and Phosphorus from Poultry Litter Amended with Acidified Biochar	80				X			X	X	X
Dumroese et al_2011_Pelleted biochar: Chemical and physical properties show potential use as a substrate in container nurseries	81				X			X	X
Eckmeier et al _2007_Minor changes in soil organic carbon and charcoal concentrations detected in a temperate deciduous forest a year after an experimental slash-and-burn	82	X
Elad et al_2010_Induction of Systemic Resistance in Plants by Biochar, a Soil-Applied Carbon Sequestering Agent	83					X
Elmer and Pignatello_2011_Effect of Biochar Amendments on Mycorrhizal Associations and Fusarium Crown and Root Rot of Asparagus in Replant Soils	84					X	X	X
Ertas and Alma _2010_Pyrolysis of laurel (Laurus nobilis L.) extraction residues in a fixed-bed reactor: Characterization of bio-oil and bio-char	85								X
Fellet et al_2011_Application of biochar on mine tailings: Effects and perspectives for land reclamation	86							X			X
Foereid et al_2011_Modeling black carbon degradation and movement in soil	87		X
Free et al_2010_The effect of biochars on maize (Zea mays) germination	88					X
Fuertes et al_2010_Chemical and structural properties of carbonaceous products obtained by pyrolysis and hydrothermal carbonisation of corn stover	89								X
Fushimi et al_2011_Inhibition of steam gasification of biomass char by hydrogen and tar	90								X
Galinato et al_2011_The economic value of biochar in crop production and carbon sequestration	91		X
Gao and Wu_2011_Biochar as a Fuel: 4. Emission Behavior and Characteristics of PM1 and PM10 from the Combustion of Pulverized Biochar in a Drop-Tube Furnace	92								X
Gaskin et al_2010_Effect of Peanut Hull and Pine Chip Biochar on Soil Nutrients, Corn Nutrient Status, and Yield	93				X	X		X
Gaskin et al_2008_EFFECT OF LOW-TEMPERATURE PYROLYSIS CONDITIONS ON BIOCHAR FOR AGRICULTURAL USE	94								X
Gaunt and Lehmann_2008_Energy balance and emissions associated with biochar sequestration and pyrolysis bioenergy production	95		X
Gell et al_2011_Residues of bioenergy production chains as soil amendments: Immediate and temporal phytotoxicity	96					X			X
Gheorghe et al_2009_Effect of Pyrolysis Conditions on Bio-Char Production from Biomass	97								X
Glaser et al _2000_Black carbon in density fractions of anthropogenic soils of the Brazilian Amazon region	98	X
Gomez-Eyles et al_2011_Effects of biochar and the earthworm Eisenia fetida on the bioavailability of polycyclic aromatic hydrocarbons and potentially toxic elements	99						X				X
Graber et al_2010_Biochar impact on development and productivity of pepper and tomato grown in fertigated soilless media	100				X	X	X
Graber et al_2011_Sorption, Volatilization, and Efficacy of the Fumigant 1,3-Dichloropropene in a Biochar-Amended Soil	101						X				X
Grierson et al_2009_Thermal characterisation of microalgae under slow pyrolysis conditions	102								X
Grierson et al_2011_Properties of oil and char derived from slow pyrolysis of Tetraselmis chui	103								X
Griffin_2011_The effect of fire retardants on combustion and pyrolysis of sugar-cane bagasse	104								X
Grossman et al_2010_Amazonian Anthrosols Support Similar Microbial Communities that Differ Distinctly from Those Extant in Adjacent, Unmodified Soils of the Same Mineralogy	105						X	X
Guggenberger et al _2008_Storage and mobility of black carbon in permafrost soils of the forest tundra ecotone in Northern Siberia	106	X
Haas et al_2009_Real-Time and Post-reaction Microscopic Structural Analysis of Biomass Undergoing Pyrolysis	107								X
Haefele et al_2011_Effects and fate of biochar from rice residues in rice-based systems	108	X			X	X		X
Hale et al_2011_Effects of Chemical, Biological, and Physical Aging As Well As Soil Addition on the Sorption of Pyrene to Activated Carbon and Biochar	109				X			X	X		X
Hamer et al _2004_Interactive priming of black carbon and glucose mineralization	110	X
Hammes et al _2006_Synthesis and characterisation of laboratory-charred grass straw (Oryza sativa) and chestnut wood (Castanea sativa) as reference materials for black carbon quantification	111								X
Hammes et al_2008_Centennial black carbon turnover observed in a Russian steppe soil.	112	X
Hammond et al_2011_Prospective life cycle carbon abatement for pyrolysis biochar systems in the UK	113		X
Hartley et al_2009_Arsenic mobility in brownfield soils amended with green waste compost or biochar and planted with Miscanthus	114					X		X	X		X
Harvey et al_2011_Metal Interactions at the Biochar-Water Interface: Energetics and Structure-Sorption Relationships Elucidated by Flow Adsorption Microcalorimetry	115								X		X
Hilscher and Knicker _2011b_Carbon and nitrogen degradation on molecular scale of grass-derived pyrogenic organic material during 28 months of incubation in soil	116	X
Hilscher and Knicker _2011a_Degradation of grass-derived pyrogenic organic material, transport of the residues within a soil column and distribution in soil organic matter fractions residues within a soil column and distribution in soil organic matter fractions during a 28 month microcosm experiment	117						X
Hilscher et al_2009_Mineralisation and structural changes during the initial phase of microbial degradation of pyrogenic plant residues in soil	118	X							X
Hina et al_2010_Producing biochars with enhanced surface activity through alkaline pretreatment of feedstocks	119								X
Hockaday et al _2006_Direct molecular evidence for the degradation and mobility of black carbon in soils from ultrahigh-resolution mass spectral analysis of dissolved organic matter from a fire-impacted forest soil	120	X					X
Hockaday et al _2007_The transformation and mobility of charcoal in a fire-impacted watershed	121	X
Hossain et al_2010_Agronomic properties of wastewater sludge biochar and bioavailability of metals in production of cherry tomato (Lycopersicon esculentum)	122				X	X		X
Hossain et al_2011_Influence of pyrolysis temperature on production and nutrient properties of wastewater sludge biochar	123								X
Huang and Chen _2010_Interaction mechanisms of organic contaminants with burned straw ash charcoal	124										X
Inyang et al_2010_Biochar from anaerobically digested sugarcane bagasse	125								X
Inyang et al_2011_Enhanced Lead Sorption by Biochar Derived from Anaerobically Digested Sugarcane Bagasse	126								X		X
Jones et al_2010_Effect of amendment of bauxite processing sand with organic materials on its chemical, physical and microbial properties	127				X		X	X
Jones et al_2011_Biochar mediated alterations in herbicide breakdown and leaching in soil	128								X		X
Jones et al_2011b_Short-term biochar-induced increase in soil CO(2) release is both biotically and abiotically mediated	129	X						X
Kaal et al _2008_Characterisation of aged black carbon using pyrolysis-GC/MS, thermally assisted hydrolysis and methylation (THM), direct and cross-polarisation 13C nuclear magnetic resonance (DP/CP NMR) and the benzenepolycarboxylic acid (BPCA) method	130	X
Kaal and Rumpel _2009_Can pyrolysis-GC/MS be used to estimate the degree of thermal alteration of black carbon?	131								X
Kameyama et al _2010_Estimation of net carbon sequestration potential with farmland application of bagasse charcoal: life cycle inventory analysis through a pilot sugarcane bagasse carbonisation plant	132		X
Kammann et al_2011_Influence of biochar on drought tolerance of Chenopodium quinoa Willd and on soil-plant relations	133	X		X		X		X
Kane et al _2010_Topographic controls on black carbon accumulation in Alaskan black spruce forest soils: implications for organic matter dynamics	134	X
Karagoz_2009_Energy production from the pyrolysis of waste biomasses	135								X
Karakoyun et al_2011_Hydrogel-Biochar composites for effective organic contaminant removal from aqueous media	136								X		X
Karami et al_2011_Efficiency of green waste compost and biochar soil amendments for reducing lead and copper mobility and uptake to ryegrass	137				X	X		X			X
Karaosmanoglu et al_2000_Biochar from the straw-stalk of rapeseed plant	138								X
Karhu et al_2011_Biochar addition to agricultural soil increased CH4 uptake and water holding capacity - Results from a short-term pilot field study	139			X				X
Kasozi et al_2010_Catechol and Humic Acid Sorption onto a Range of Laboratory-Produced Black Carbons (Biochars)	140	X
Keiluweit et al_2010_Dynamic Molecular Structure of Plant Biomass-Derived Black Carbon (Biochar)	141								X
Keith et al_2011_Interactive Priming of Biochar and Labile Organic Matter Mineralization in a Smectite-Rich Soil	142	X							X
Khodadad et al_2011_Taxa-specific changes in soil microbial community composition induced by pyrogenic carbon amendments	143						X
Kim et al _2011_Investigation of physicochemical properties of biooils produced from yellow poplar wood (Liriodendron tulipifera) at various temperatures and residence times	144								X
Kim et al _2004_Hydrogen-deficient molecules in natural riverine water samples—evidence for the existence of black carbon in DOM	145	X
Kimetu and Lehmann_2010_Stability and stabilisation of biochar and green manure in soil with different organic carbon contents	146	X					X	X
Klasson et al_2011_Feasibility of removing furfurals from sugar solutions using activated biochars made from agricultural residues	147								X
Knicker et al _2008_A new conceptual model for the structural properties of char produced during vegetation fires	148								X
Knoblauch et al_2011_Degradability of black carbon and its impact on trace gas fluxes and carbon turnover in paddy soils	149	X		X
Knowles et al_2011_Biochar for the mitigation of nitrate leaching from soil amended with biosolids	150				X	X				X
Kolb et al _2009_Effect of Charcoal Quantity on Microbial Biomass and Activity in Temperate Soils	151				X		X
Kolton et al_2011_Impact of Biochar Application to Soil on the Root-Associated Bacterial Community Structure of Fully Developed Greenhouse Pepper Plants	152					X	X
Kong et al_2011_Cosorption of Phenanthrene and Mercury(II) from Aqueous Solution by Soybean Stalk-Based Biochar	153								X		X
Kumar et al_2011_An Assessment of U(VI) removal from groundwater using biochar produced from hydrothermal carbonization	154								X		X
Kuzyakov et al_2009_Black carbon decomposition and incorporation into soil microbial biomass estimated by C-14 labeling	155	X					X
Laird et al_2010_Biochar impact on nutrient leaching from a Midwestern agricultural soil	156								X	X
Laird et al_2010b_Impact of biochar amendments on the quality of a typical Midwestern agricultural soil	157	X			X			X	X
Lammirato et al_2011_Effects of wood char and activated carbon on the hydrolysis of cellobiose by beta-glucosidase from Aspergillus niger	158						X
Lee et al _2010_Characterization of Biochars Produced from Cornstovers for Soil Amendment	159								X
Lehmann et al _2008_Australian climate- carbon cycle feedback reduced by soil black carbon	160		X
Lei et al_2009_The Effects of Reaction Temperature and Time and Particle Size of Corn Stover on Microwave Pyrolysis	161								X
Lenton and Vaughan_2009_The radiative forcing potential of different climate geoengineering options	162		X
Li et al_2011_Earthworm avoidance of biochar can be mitigated by wetting	163						X
Liang et al _2010_Black carbon affects the cycling of non- black carbon in soil.	164	X					X
Liang et al _2008_Stability of biomass derived black carbon in soils.	165	X
Lima et al_2010_Physicochemical and adsorptive properties of fast-pyrolysis bio-chars and their steam activated counterparts	166								X		X
Liu et al_2011a_Preparation of high adsorption capacity bio-chars from waste biomass	167								X		X
Liu et al_2011b_Reducing CH(4) and CO(2) emissions from waterlogged paddy soil with biochar	168			X			X	X	X
Liu and Zhang_2009_Removal of lead from water using biochars prepared from hydrothermal liquefaction of biomass	169										X
Lou et al_2011_Sorption and ecotoxicity of pentachlorophenol polluted sediment amended with rice-straw derived biochar	170					X			X		X
Luo et al_2011_Short term soil priming effects and the mineralisation of biochar following its incorporation to soils of different pH	171	X						X	X
Maddi et al_2011_Comparative study of pyrolysis of algal biomass from natural lake blooms with lignocellulosic biomass	172								X
Mahinpey et al_2009_Analysis of Bio-Oil, Biogas, and Biochar from Pressurized Pyrolysis of Wheat Straw Using a Tubular Reactor	173								X
Major et al_2010_Fate of soil-applied black carbon: downward migration, leaching and soil respiration	174	X				X
Major et al_2010_Maize yield and nutrition during 4 years after biochar application to a Colombian savanna oxisol	175				X	X		X
Mani et al_2011_Pyrolysis of Oat Straw and the Comparison of the Product Yield to Wheat and Flax Straw Pyrolysis	176								X
Mankasingh et al_2011_Biochar application in a tropical, agricultural region: A plot scale study in Tamil Nadu, India	177	X			X			X	X
Matovic_2011_Biochar as a viable carbon sequestration option: Global and Canadian perspective	178		X
McBeath and Smernik _2009_Variation in the degree of aromatic condensation of chars	179								X
Melchior et al_2009_Solar-driven biochar gasification in a particle-flow reactor	180								X
Melligan et al_2011_Pressurised pyrolysis of Miscanthus using a fixed bed reactor	181								X
Mohan et al_2007_Sorption of arsenic, cadmium, and lead by chars produced from fast pyrolysis of wood and bark during bio-oil production	182										X
Mohan et al_2011_Modeling and evaluation of chromium remediation from water using low cost bio-char, a green adsorbent	183				X	X					X
Mourant et al_2011_Mallee wood fast pyrolysis: Effects of alkali and alkaline earth metallic species on the yield and composition of bio-oil	184								X
Mukherjee et al_2011_Surface chemistry variations among a series of laboratory-produced biochars	185								X
Mullen et al_2010a_Analysis and Comparison of Bio-Oil Produced by Fast Pyrolysis from Three Barley Biomass/Byproduct Streams	186								X
Mullen et al_2010b_Bio-oil and bio-char production from corn cobs and stover by fast pyrolysis	187								X
Nag et al_2011_Poor efficacy of herbicides in biochar-amended soils as affected by their chemistry and mode of action	188					X					X
Namgay et al_2010_Influence of biochar application to soil on the availability of As, Cd, Cu, Pb, and Zn to maize (Zea mays L.)	189				X
Nelson et al_2011_Nitrogen and Phosphorus Availability in Biochar-Amended Soils	190				X				X
Nguyen and Lehmann_2009_Black carbon decomposition under varying water regimes	191	X						X
Nguyen et al_2009_Long-term black carbon dynamics in cultivated soil	192	X							X
Ni et al_2011_Adsorption of Aromatic Carboxylate Ions to Black Carbon (Biochar) Is Accompanied by Proton Exchange with Water.	193						X		X
Noguera et al_2010_Contrasted effect of biochar and earthworms on rice growth and resource allocation in different soils	194				X	X	X
Novak et al_2009_Impact of Biochar Amendment on Fertility of a Southeastern Coastal Plain Soil	195				X			X
Novak et al_2010_Short-term CO2 mineralization after additions of biochar and switchgrass to a Typic Kandiudult	196	X			X
Ogawa et al _2006_Carbon Sequestration by Carbonization of Biomass and Forestation: Three Case Studies	197		X
Ohlson et al _2009_The charcoal carbon pool in boreal forest soils	198	X
Olarieta et al_2011_'Formiguers', a historical system of soil fertilization (and biochar production?)	199				X				X
Ozcimen and Ersoy-Mericboyu_2008_A study on the carbonization of grapeseed and chestnut shell	200								X
Ozcimen and Ersoy-Mericboyu_2010_Characterization of biochar and bio-oil samples obtained from carbonization of various biomass materials	201								X
Ozcimen and Karaosmanoglu_2004_Production and characterization of bio-oil and biochar from rapeseed cake	202								X
Ozyurtkan et al_2008_Investigation of the carbonization behavior of hybrid poplar	203								X
Park et al_2011_Biochar reduces the bioavailability and phytotoxicity of heavy metals	204					X	X	X	X		X
Peng et al _2011_Temperature- and duration-dependent rice straw-derived biochar: Characteristics and its effects on soil properties of an Ultisol in southern China	205	X				X		X	X
Pilon and Lavoie_2011_CHARACTERIZATION OF SWITCHGRASS CHAR PRODUCED IN TORREFACTION AND PYROLYSIS CONDITIONS	206								X
Potter _1908_Bacteria as Agents in the Oxidation of Amorphous Carbon	207	X
Pratt and Moran_2010_Evaluating the cost-effectiveness of global biochar mitigation potential	208		X
Prendergast-Miller et al_2011_Localisation of nitrate in the rhizosphere of biochar-amended soils	209				X	X
Purevsuren et al_2004a_Estimation of the molecular mass range of the tar from pyrolysis of casein by gas chromatography-mass spectrometry, probe mass spectrometry and size-exclusion chromatography with 1-methyl-2-pyrrolidinone as eluent	210								X
Purevsuren et al_2003_A biochar from casein and its properties	211								X
Purevsuren and Davaajav_2001a_Investigation on pyrolysis of casein	212								X
Purevsuren and Davaajav_2001b_Thermal analysis of casein	213								X
Purevsuren et al_2004b_The characterisation of tar from the pyrolysis of animal bones	214								X
Qui et al_2009_Effectiveness and mechanisms of dye adsorption on a straw-based biochar	215								X
Ramsurn et al_2011_Enhancement of Biochar Gasification in Alkali Hydrothermal Medium by Passivation of Inorganic Components Using Ca(OH)(2)	216								X
Rillig et al_2010_Material derived from hydrothermal carbonization: Effects on plant growth and arbuscular mycorrhiza	217				X	X	X	X
Ro et al_2010_High-Temperature Pyrolysis of Blended Animal Manures for Producing Renewable Energy and Value-Added Biochar	218								X
Roberts et al_2010_Life Cycle Assessment of Biochar Systems: Estimating the Energetic, Economic, and Climate Change Potential	219		X
Rogovska et al_2011_Impact of Biochar on Manure Carbon Stabilization and Greenhouse Gas Emissions	220	X		X				X
Rondon et al_2007_Biological nitrogen fixation by common beans (Phaseolus vulgaris L.) increases with bio-char additions	221				X	X	X
Saito et al_2011_Suppressive effect of soil application of carbonaceous adsorbents on dieldrin uptake by cucumber fruits	222										X
Salleh et al_2010_Gasification of Biochar from Empty Fruit Bunch in a Fluidized Bed Reactor	223
Sanchez et al_2009a_Pyrolysis of agricultural residues from rape and sunflowers: Production and characterization of bio-fuels and biochar soil management	224								X
Sanchez et al_2009b_Bio-Fuels and Bio-Char Production from Pyrolysis of Sewage Sludge	225								X
Sanna et al_2011_Bio-oil and bio-char from low temperature pyrolysis of spent grains using activated alumina	226		X						X
Sarmah et al_2010_Retention capacity of biochar-amended New Zealand dairy farm soil for an estrogenic steroid hormone and its primary metabolite	227								X		X
Scheer et al_2011_Effect of biochar amendment on the soil-atmosphere exchange of greenhouse gases from an intensive subtropical pasture in northern New South Wales, Australia	228			X	X			X
Schmidt et al _2002_Carbon isotope geochemistry and nanomorphology of soil black carbon: Black chernozemic soils in central Europe originate from ancient biomass burning	229	X
Schneider et al _2010_The benzene polycarboxylic acid (BPCA) pattern of wood pyrolyzed between 200 o C and 1000 o C	230								X
Schwaiger et al_2011_Liquid and Solid Products from Liquid-Phase Pyrolysis of Softwood	231								X
Sensoz and Angin_2008_Pyrolysis of safflower (Charthamus tinctorius L.) seed press cake: Part 1. The effects of pyrolysis parameters on the product yields	232								X
Shroyer et al_2011_Utilization of Dry Distillers Grains and Charcoal as Nitrogen Fertilizer in Corn	233				X	X		X
Silber et al_2010_pH-Dependent Mineral Release and Surface Properties of Cornstraw Biochar: Agronomic Implications	234								X
Singh and Singh_2010_Characterisation and evaluation of biochars for their application as a soil amendment	235								X
Singh et al_2010_Influence of Biochars on Nitrous Oxide Emission and Nitrogen Leaching from Two Contrasting Soils	236			X						X
Singh and Kookana _2009_Organo-mineral interactions mask the true sorption potential of biochars in soils	237										X
Singh_2008_Sorption of Carbaryl and Ethion on Synthetic Biochars	238								X		X
Sizmur et al_2011_Lumbricus terrestris L. does not impact on the remediation efficiency of compost and biochar amendments	239					X	X	X			X
Skjemstad _2002_Charcoal Carbon in U.S. Agricultural Soils	240	X
Smith et al _2010_The effect of young biochar on soil respiration	241	X
Solaiman et al_2010_Direct and residual effect of biochar application on mycorrhizal root colonisation, growth and nutrition of wheat	242					X	X	X	X
Soria et al_2008_Wood solubilization and depolymerization using supercritical methanol. Part 1: Process optimization and analysis of methanol insoluble components (bio-char)	243								X
Spokas and Reicosky_2009_ Impacts of sixteen different biochars on soil greenhouse gas production	244	X		X
Spokas_2010_Ethylene: potential key for biochar amendment impacts	245				X				X
Spokas et al _2009_Impacts of woodchip biochar additions on greenhouse gas production and sorption/degradation of two herbicides in a Minnesota soil	246	X		X							X
Spokas et al_2011_Qualitative analysis of volatile organic compounds on biochar	247								X
Steinbeiss et al_2009_Effect of biochar amendment on soil carbon balance and soil microbial activity	248	X					X
Steiner et al_2010_Reducing Nitrogen Loss during Poultry Litter Composting Using Biochar	249	X			X			X	X	X
Steiner et al_2008_Nitrogen retention and plant uptake on a highly weathered central Amazonian Ferralsol amended with compost and charcoal	250				X	X
Streubel et al_2011_Influence of Contrasting Biochar Types on Five Soils at Increasing Rates of Application	251	X			X			X	X
Taghizadeh-Toosi_2011_Biochar Incorporation into Pasture Soil Suppresses in situ Nitrous Oxide Emissions from Ruminant Urine Patches	252			X	X	X
Teixido et al_2011_Speciation of the Ionizable Antibiotic Sulfamethazine on Black Carbon (Biochar)	253										X
Tong et al_2011a_Adsorption of Cu(II) by biochars generated from three crop straws	254										X
Torri et al_2011_Preliminary investigation on the production of fuels and bio-char from Chlamydomonas reinhardtii biomass residue after bio-hydrogen production	255								X
Trakal et al_2011_Biochar application to metal-contaminated soil: Evaluating of Cd, Cu, Pb and Zn sorption behavior using single- and multi-element sorption experiment	256								X		X
Tryon _1948_Effect of Charcoal on Certain Physical, Chemical, and Biological Properties of Forest Soils	257				X		X	X
Tsai et al_2011b_UTILIZATION OF DRIFTWOOD AS AN ENERGY SOURCE AND ITS ENVIRONMENTAL AND ECONOMIC BENEFIT ANALYSIS IN TAIWAN	258		X						X
Uchimiya et al_2011c_Screening biochars for heavy metal retention in soil: Role of oxygen functional groups	259								X		X
Uchimiya et al_2011_Influence of soil properties on heavy metal sequestration by biochar amendment: 1. Copper sorption isotherms and the release of cations	260										X
Uchimiya et al_2011a_Influence of soil properties on heavy metal sequestration by biochar amendment: 2. Copper desorption isotherms	261										X
Uchimiya et al_2010_Immobilization of Heavy Metal Ions (Cu-II, Cd-II, Ni-II, and Pb-II) by Broiler Litter-Derived Biochars in Water and Soil	262										X
Uchimiya et al_2010_Contaminant immobilization and nutrient release by biochar soil amendment: Roles of natural organic matter	263										X
Uchimiya et al_2011b_Influence of Pyrolysis Temperature on Biochar Property and Function as a Heavy Metal Sorbent in Soil	264								X		X
Uchimiya_2010a_Sorption of Deisopropylatrazine on Broiler Litter Biochars	265								X		X
Unger and Killorn_2011a_Effect of Three Different Qualities of Biochar on Selected Soil Properties	266	X			X			X	X
Unger and Killorn_2011b_Effect of the Application of Biochar on Selected Soil Chemical Properties, Corn Grain, and Biomass Yields in Iowa	267				X	X
Unger et al_2011_Effects of Soil Application of Different Biochars on Selected Soil Chemical Properties	268				X
Uzoma et al_2011a_Effect of cow manure biochar on maize productivity under sandy soil condition	269				X	X		X
Uzoma et al_2011b_Influence of biochar application on sandy soil hydraulic properties and nutrient retention	270				X			X	X
Uzun et al_2010_Synthetic fuel production from tea waste: Characterisation of bio-oil and bio-char	271								X
Vaccari et al_2011_Biochar as a strategy to sequester carbon and increase yield in durum wheat	272					X		X	X
van Zwieten et al_2010b_A glasshouse study on the interaction of low mineral ash biochar with nitrogen in a sandy soil	273				X	X	X		X
Van Zwieten et al_2010_Effects of biochar from slow pyrolysis of papermill waste on agronomic performance and soil fertility	274				X	X	X	X	X
van Zwieten et al_2010a_Influence of biochars on flux of N2O and CO2 from Ferrosol	275	X		X	X			X	X
Wang et al_2010_Sorption of the herbicide terbuthylazine in two New Zealand forest soils amended with biosolids and biochars	276										X
Wang et al_2011_Effects of biochar addition on N(2)O and CO(2) emissions from two paddy soils	277	X		X	X			X
Wannapeera et al_2011_Effects of temperature and holding time during torrefaction on the pyrolysis behaviors of woody biomass	278								X
Wardle et al_2008_Fire-derived charcoal causes loss of forest humus	279	X					X
Warnock et al_2010_Influences of non-herbaceous biochar on arbuscular mycorrhizal fungal abundances in roots and soils: Results from growth-chamber and field experiments	280				X	X	X	X	X
Warren et al_2009_Dissolution of phosphorus from animal bone char in 12 soils	281				X
Whitman et al_2011_Climate Change Impact of Biochar Cook Stoves in Western Kenyan Farm Households: System Dynamics Model Analysis	282		X
Woolf _2010_Sustainable biochar to mitigate global climate change	283		X
Wu et al_2011_Removal and Recycling of Inherent Inorganic Nutrient Species in Mal lee Biomass and Derived Biochars by Water Leaching	284								X
Wu et al_2009_Evolution of Char Structure during the Steam Gasification of Biochars Produced from the Pyrolysis of Various Mallee Biomass Components	285								X
Xiao et al_2011_IMPROVED UNDERSTANDING OF TRIBUTYLTIN SORPTION ON NATURAL AND BIOCHAR-AMENDED SEDIMENTS	286										X
Xu et al_2011_Thermal self-sustainability of biochar production by pyrolysis	287								X
Yan et al_2011_Effects of Pyrolysis Conditions on Yield of Bio-Chars from Pine Chips	288								X
Yang et al_2010_Influence of Biochars on Plant Uptake and Dissipation of Two Pesticides in an Agricultural Soil	289					X			X		X
Yao et al_2010_Simulated geochemical weathering of a mineral ash-rich biochar in a modified Soxhlet reactor	290								X
Yao et al_2011a_Biochar derived from anaerobically digested sugar beet tailings: Characterization and phosphate removal potential	291								X
Yao et al_2011b_Removal of phosphate from aqueous solution by biochar derived from anaerobically digested sugar beet tailings	292								X		X
Yip et al_2010_Effect of Alkali and Alkaline Earth Metallic Species on Biochar Reactivity and Syngas Compositions during Steam Gasification	293								X
Yip et al_2011_Biochar as a Fuel: 3. Mechanistic Understanding on Biochar Thermal Annealing at Mild Temperatures and Its Effect on Biochar Reactivity	294								X
Yoder et al_2011_Economic tradeoff between biochar and bio-oil production via pyrolysis	295		X						X
Yu et al_2011_Impact of woodchip biochar amendment on the sorption and dissipation of pesticide acetamiprid in agricultural soils	296										X
Yu et al_2010_Enhanced and irreversible sorption of pesticide pyrimethanil by soil amended with biochars	297								X		X
Yu et al_2009_Reduced plant uptake of pesticides with biochar additions to soil	298					X					X
Yu et al_2010_Bioslurry as a Fuel. 2. Life-Cycle Energy and Carbon Footprints of Bioslurry Fuels from Mallee Biomass in Western Australia	299		X
Yuan et al_2011_The amelioration effects of low temperature biochar generated from nine crop residues on an acidic Ultisol	300							X	X
Yuan et al_2011b_Comparison of the ameliorating effects on an acidic ultisol between four crop straws and their biochars	301				X			X	X
Yuan et al_2011c_Amendment of Acid Soils with Crop Residues and Biochars	302				X			X	X
Yuan et al_2011a_The forms of alkalis in the biochar produced from crop residues at different temperatures	303							X	X
Zabaniotou et al_2008_Experimental study of pyrolysis for potential energy, hydrogen and carbon material production from lignocellulosic biomass	304								X
Zavalloni_2011_Microbial mineralization of biochar and wheat straw mixture in soil: A short-term study	305	X			X		X			X
Zhang et al_2010_Effect of biochar amendment on yield and methane and nitrous oxide emissions from a rice paddy from Tai Lake plain, China	306			X	X	X		X	X
Zhang et al_2010a_Effect of Pinus radiata derived biochars on soil sorption and desorption of phenanthrene	307								X		X
Zhang et al_2010b_Transport and retention of biochar particles in porous media: effect of pH, ionic strength, and particle size	308	X
Zheng et al_2010_Sorption properties of greenwaste biochar for two triazine pesticides	309								X		X
Zimmerman_2010_Abiotic and Microbial Oxidation of Laboratory-Produced Black Carbon (Biochar)	310	X					X		X
Zimmerman et al_2011_Positive and negative carbon mineralization priming effects among a variety of biochar-amended soils	311	X
